# Supplementary material for: Dual Effect by Chemical Electron Transfer Enhanced siRNA Lipid Nanoparticles: Reactive Oxygen Species-Triggered Tumor Cell Killing Aggravated by Nrf2 Gene Silencing
Source: Pharmaceutics. 2024 Jun 7;16(6):779. doi: 10.3390/pharmaceutics16060779 (PMC11207527; doi:10.3390/pharmaceutics16060779)
Supplement: Supplementary file 1 [file pharmaceutics-16-00779-s001.zip]

Archive with 1 entries (1 files):
- pharmaceutics-3013027-supplementary.pdf
